# Supplementary material for: Static Postural Stability in Women during and after Pregnancy: A Prospective Longitudinal Study
Source: PLoS One. 2015 Jun 8;10(6):e0124207. doi: 10.1371/journal.pone.0124207 (PMC4460040; doi:10.1371/journal.pone.0124207)
Supplement: S1 Dataset — (XLS) [file pone.0124207.s001.xls]

## Sheet: Dataset
	Age	Height	Gest. Age1	Session1	Weight1	BMI1	Stance Width1	Sleep1	PL AP1 EO	V AP1 EO	PL ML1 EO	V ML1 EO	PL TOT1 EO	V TOT1 EO	PL AP1 EC	V AP1 EC	PL ML1 EC	V ML1 EC	PL TOT1 EC	V TOT1 EC	Gest. Age2	Session2	Weight2	BMI2	Stance Width2	Sleep2	PL AP2 EO	V AP2 EO	PL ML2 EO	V ML2 EO	PL TOT2 EO	V TOT2 EO	PL AP2 EC	V AP2 EC	PL ML2 EC	V ML2 EC	PL TOT2 EC	V TOT2 EC	Post Birth3	Session3	Weight3	BMI3	Stance Width3	Sleep3	PL AP3 EO	V AP3 EO	PL ML3 EO	V ML3 EO	PL TOT3 EO
P01	29	168	11	1	65	23	255	10	170.236	5.7687	245.376	8.315	317.981	10.7753	196.192	6.6483	276.418	9.3669	364.272	12.344	36	2	87	30.8248	330	7	123.947	4.2002	164.762	5.5833	218.155	7.3926	189.07	6.407	236.961	8.0299	328.872	11.1444	9	3	78	27.6	290	10	167.875	5.6887	199.607	6.7641	295.012
P02	26	157	14	1	51	20.7	245	8	132.801	4.5002	200.556	6.7962	260.125	8.8148	188.931	6.4023	262.201	8.8852	347.686	11.782	34	2	56	22.719	250	5	106.064	3.5942	168.615	5.7138	212.966	7.2167	171.075	5.7972	257.036	8.7101	332.31	11.2609	8	3	50	20.3	260	5	131.967	4.4719	218.111	7.3911	272.429
P03	20	162	12	1	48	18.3	220	7	167.836	5.6874	285.466	9.6735	353.882	11.9919	253.877	8.6031	357.923	12.1289	463.418	15.7038	37	2	54	20.5761	225	7	148.566	5.0344	241.92	8.1979	305.244	10.3438	301.404	10.2136	357.582	12.1173	509.089	17.2514	9	3	48	18.3	225	8	124.444	4.217	209.345	7.094	259.123
P04	29	164	16	1	50	18.6	280	8	209.357	7.0944	330.157	11.188	412.672	13.9841	325.328	11.0243	496.668	16.8305	631.427	21.3971	35	2	64	23.7954	280	8	144.789	4.9065	249.667	8.4604	323.213	10.9527	300.68	10.1891	404.277	13.6997	548.428	18.5845	8	3	53	19.7	260	6	162.818	5.5174	247.66	8.3924	319.442
P05	28	164	15	1	58	21.6	290	8	181.356	6.1456	304.497	10.3184	386.052	13.0821	196.549	6.6604	365.382	12.3816	439.67	14.899	35	2	68	25.2826	330	7	180.712	6.1238	295.772	10.0228	379.565	12.8622	209.996	7.1161	324.242	10.9875	419.942	14.2305	7	3	60	22.3	245	5	201.925	6.8426	284.458	9.6394	386.783
P06	24	165	8	1	60	22	240	10	147.232	4.9892	241.797	8.1937	307.136	10.4079	217.902	7.384	301.169	10.2056	411.223	13.935	37	2	76	27.9155	280	7	106.936	3.6237	180.759	6.1254	230.616	7.8148	248.582	8.4237	343.194	11.6298	475.666	16.1188	6	3	66	24.2	230	5	135.113	4.5786	238.073	8.0675	292.534
P07	34	164	9	1	62	23.1	255	7	132.739	4.4981	214.636	7.2733	276.197	9.3594	164.424	5.5718	227.749	7.7177	303.742	10.2929	38	2	80	29.7442	280	8	105.377	3.5709	154.362	5.2308	204.565	6.932	170.19	5.7672	200.096	6.7806	294.176	9.9687	8	3	66	24.5	250	6	129.784	4.3979	211.965	7.1828	269.895
P08	30	169	15	1	73	25.6	310	7	165.836	5.6197	232.239	7.8698	319.448	10.8251	358.498	12.1484	311.663	10.5613	525.771	17.8167	36	2	87	30.4611	325	8	206.407	6.9945	262.073	8.8808	377.096	12.7786	390.888	13.246	408.173	13.8317	626.065	21.2154	8	3	75	26.3	280	7	202.982	6.8784	354.859	12.025	456.962
P09	30	173	9	1	61	20.4	250	10	96.834	3.2814	208.649	7.0705	245.461	8.3179	127.254	4.3122	206.365	6.9931	251.679	8.5286	36	2	68	22.7204	295	8	130.374	4.418	221.855	7.518	279.399	9.4679	156.65	5.3084	254.688	8.6306	315.936	10.7061	6	3	60	20	285	5	120.443	4.0814	210.286	7.1259	256.791
P10	29	177	14	1	79	25.2	300	6	117.84	3.9932	220.652	7.4772	273.398	9.2646	179.005	6.0659	244.936	8.3001	324.171	10.9851	36	2	88	28.089	315	7	116.708	3.9549	146.967	4.9802	202.331	6.8564	152.36	5.163	206.611	7.0014	274.158	9.2903	8	3	80	25.5	280	8	136.3	4.6188	226.116	7.6623	294.776
P11	26	163	14	1	57	21.5	355	10	158.034	5.3553	219.14	7.4259	286.752	9.7171	201.152	6.8164	285.682	9.6809	370.23	12.5459	38	2	70	26.3465	300	8	160.954	5.4542	211.326	7.1612	294.241	9.9709	216.75	7.345	238.473	8.0811	360.586	12.2191	10	3	59	22.2	325	8	164.416	5.5715	243.73	8.2592	329.547
P12	25	170	16	1	54	18.7	265	13	152.544	5.1692	256.701	8.6988	317.52	10.7597	242.52	8.2182	392.046	13.2852	490.479	16.6208	35	2	67	23.1834	320	3	195.934	6.6396	248.511	8.4212	347.069	11.7611	188.863	6.4	238.916	8.0961	335.893	11.3823	7	3	58	20.1	310	10	143.503	4.8629	210.64	7.1379	273.426
P13	28	173	15	1	67	22.4	290	11	134.053	4.5426	211.294	7.1601	277.21	9.3938	168.726	5.7176	232.975	7.8948	305.755	10.3611	36	2	85	28.4005	315	8	185.7	6.2928	198.737	6.7346	293.394	9.9422	251.278	8.515	251.157	8.5109	387.475	13.1303	6	3	74	24.7	270	4	120.921	4.0976	217.99	7.387	272.013
P14	26	169	16	1	55	19.3	270	8	174.569	5.9156	323.29	10.9553	395.186	13.3916	223.869	7.5862	341.861	11.5846	433.109	14.6767	37	2	69	24.1588	295	8	163.883	5.5535	302.263	10.2427	374.824	12.7016	244.048	8.27	340.265	11.5305	451.782	15.3095	8	3	59	20.7	280	7	181.921	6.1647	318.902	10.8066	398.485
P15	28	158	16	1	62	24.8	280	8	91.2552	3.0923	146.422	4.9618	188.062	6.3728	177.328	6.0091	221.305	7.4993	305.827	10.3635	35	2	70	28.0404	285	8	107.254	3.6345	178.382	6.0448	229.292	7.77	171.504	5.8117	237.953	8.0635	317.402	10.7557	7	3	62	24.8	300	7	81.1496	2.7499	137.367	4.6549	173.071
P16	28	167	12	1	51	18.3	275	10	177.284	6.0076	281.229	9.53	355.196	12.0365	304.68	10.3246	442.649	15	587.912	19.9224	38	2	72	25.8166	320	8	293.49	9.9454	359.082	12.1682	518.385	17.5664	390.574	13.2353	376.312	12.752	598.957	20.2967	10	3	67	24	310	6	199.304	6.7538	331.457	11.232	424.974
P17	38	164	12	1	50	18.6	225	8	143.957	4.8782	283.345	9.6017	335.641	11.3738	177.836	6.0263	274.924	9.3163	343.305	11.6335	37	2	66	24.539	260	7	157.801	5.3474	259.105	8.7802	322.551	10.9302	240.529	8.1508	334.665	11.3407	444.065	15.048	7	3	51	19	230	8	126.448	4.2849	226.812	7.6859	272.76
P18	28	163	7	1	63	23.7	300	7	89.1733	3.0218	135.841	4.6032	170.394	5.7741	145.955	4.946	226.979	7.6916	288.429	9.7739	34	2	80	30.1103	310	8	112.038	3.7966	170.942	5.7927	219.453	7.4366	115.724	3.9215	154.99	5.2521	210.198	7.1229	10	3	67	25.2	280	5	113.168	3.8349	185.296	6.2791	229.835
P19	29	156	15	1	52	21.4	335	7	99.0778	3.3574	166.45	5.6405	208.142	7.0533	140.061	4.7462	210.166	7.1218	267.851	9.0766	36	2	62	25.4767	330	8	111.65	3.7835	168.191	5.6995	218.19	7.3938	164.86	5.5866	220.904	7.4857	299.431	10.1468	6	3	57	23.4	305	6	133.239	4.515	210.866	7.1456	269.62
P20	29	172	13	1	77	26	310	10	158.089	5.3571	232.87	7.8912	309.131	10.4755	278.755	9.4461	305.188	10.3419	453.447	15.3659	37	2	86	29.0698	325	8	126.742	4.2949	192.516	6.5237	249.886	8.4678	271.799	9.2104	253.951	8.6056	408.61	13.8465	10	3	77	26	295	5	132.434	4.4878	221.916	7.52	280.368
P21	30	170	15	1	76	26	325	7	198.614	6.7304	276.212	9.3599	373.59	12.6598	266.565	9.033	316.682	10.7313	456.503	15.4694	38	2	95	32.872	325	8	141.803	4.8052	179.817	6.0934	256.527	8.6929	299.76	10.1579	232.509	7.879	419.832	14.2268	10	3	83	29	325	6	171.133	5.7992	208.993	7.0821	303.39
P22	35	165	12	1	56	20.6	250	7	99.638	3.3764	166.152	5.6304	211.423	7.1644	157.928	5.3517	231.986	7.8613	295.374	10.0093	36	2	63	23.1405	280	5	121.503	4.1173	186.342	6.3145	237.072	8.0336	144.631	4.9011	196.037	6.6431	263.974	8.9452	6	3	57	20.9	265	5	120.38	4.0793	195.439	6.6228	249.19
P23	28	162	16	1	64	24.4	230	8	128.744	4.3627	212.173	7.1899	267.23	9.0556	245.772	8.3284	433.287	14.6827	523.56	17.7418	35	2	73	27.8159	260	5	137.162	4.648	252.946	8.5715	312.244	10.581	262.411	8.8923	480.969	16.2985	608.319	20.614	6	3	66	25	265	7	109.69	3.717	191.256	6.4811	237.888
P24	27	168	11	1	70	24.8	290	8	130.348	4.4171	218.771	7.4135	282.524	9.5739	208.334	7.0598	307.551	10.4219	401.939	13.6204	37	2	83	29.4076	310	10	177.891	6.0282	250.447	8.4868	346.283	11.7344	284.987	9.6573	355.045	12.0313	504.345	17.0907	8	3	70	24.8	270	6	119.947	4.0646	192.775	6.5325	247.989
P25	32	155	14	1	49	20.4	250	8	92.4587	3.1331	144.345	4.8914	182.391	6.1807	139.779	4.7367	185.99	6.3026	248.719	8.4283	36	2	59	24.5578	275	6	112.218	3.8027	163.549	5.5421	212.539	7.2023	187.27	6.346	234.338	7.941	324.575	10.9988	8	3	49	20.4	235	6	121.291	4.1102	180.68	6.1227	234.123
P26	25	159	14	1	49	19.4	280	12	106.475	3.6081	212.327	7.1951	252.976	8.5725	129.068	4.3737	225.078	7.6272	275.28	9.3284	38	2	63	24.9199	310	10	136.617	4.6295	225.312	7.6351	284.528	9.6418	134.034	4.542	202.36	6.8573	261.937	8.8762	9	3	52	20.6	265	8	119.253	4.0411	202.387	6.8582	249.709
P27	31	170	16	1	69	23.9	295	10	141.298	4.7881	256.788	8.7017	318.589	10.796	257.858	8.738	402.355	13.6345	514.127	17.4221	36	2	80	27.6817	255	8	161.377	5.4686	252.977	8.5726	331.588	11.2365	214.258	7.2605	279.246	9.4628	386.721	13.1047	6	3	72	24.9	245	7	146.227	4.9552	245.453	8.3176	307.81
P28	23	160	14	1	54	21.1	277	8	140.526	4.762	196.003	6.6419	253.392	8.5866	202.126	6.8494	260.35	8.8224	352.959	11.9607	37	2	68	26.5625	299	8	156.013	5.2868	210.891	7.1464	279.455	9.4698	205.453	6.9622	252.901	8.57	354.71	12.02	6	3	57	22.3	277	5	110.806	3.7549	155.538	5.2707	203.437
P29	23	168	12	1	56	19.8	290	6	184.016	6.2357	261.238	8.8525	345.359	11.7031	284.116	9.6278	360.817	12.2269	509.064	17.2506	35	2	71	25.1559	330	8	196.084	6.6446	241.215	8.174	335.774	11.3783	286.407	9.7054	319.113	10.8137	470.333	15.9381	10	3	58	20.5	330	8	178.23	6.0396	318.927	10.8074	406.626
P30	26	168	13	1	69	24.4	300	10	142.075	4.8145	248.123	8.4081	309.671	10.4938	162.345	5.5013	289.967	9.8261	367.116	12.4404	36	2	78	27.6361	360	8	127.485	4.3201	180.318	6.1104	246.568	8.3554	201.655	6.8334	235.897	7.9938	345.508	11.7082	8	3	67	23.7	300	7	153.104	5.1882	248.88	8.4337	317.307
P31	31	168	10	1	61	21.6	250	10	138.291	4.6862	210.792	7.1431	264.575	8.9656	154.008	5.2188	230.028	7.7949	290.408	9.841	35	2	69	24.4473	300	10	134.843	4.5694	211.476	7.1662	270.305	9.1598	182.867	6.1968	241.009	8.167	325.143	11.0181	7	3	60	21.3	295	8	119.273	4.0418	199.183	6.7497	247.904
P01-P31 - subjects
1,2,3,4	sessions 1-4
Age	[years]
Height	body height [cm]
Gest. Age	gestational age [weeks]
PostBirth	postpartum [weeks]
Weight	body mass [kg]
BMI	[kg/m2]
Stance Width	[mm]
Sleep	sleep length [h]
PL	path length [mm]
V	mean velocity [mm/s]
AP	anterior-posterior
ML	medial-lateral
TOT	total
EO	eyes open
EC	eyes closed
[truncated: 25 more columns]

## Sheet: descriptive statistics
				Session1
		N	Mean	Min	Max	SD	SE
	Age	31	28.2258	20	38	3.64883	0.65535
	Height	31	165.516	155	177	5.33461	0.958124
				Session1									Session2									Session3									Session4
		N	Mean	Min	Max	SD	SE				N	Mean	Min	Max	SD	SE				N	Mean	Min	Max	SD	SE				N	Mean	Min	Max	SD	SE
	Gest. Age1	31	13.0968	7	16	2.54761	0.457564			Gest. Age2	31	36.1935	34	38	1.16674	0.209553			Post Birth3	31	7.80645	6	10	1.44728	0.259939			Post Birth4	31	26.129	26	30	0.718421	0.129032
	Weight1	31	60.2581	48	79	8.94042	1.60575			Weight2	31	72.8065	54	95	10.2581	1.8424			Weight3	31	63.1613	48	83	9.57809	1.72028			Weight4	31	61	46	80	9.37728	1.68421
	BMI1	31	21.9226	18.3	26	2.46221	0.442226			BMI2	31	26.4989	20.5761	32.872	2.86624	0.514792			BMI3	31	22.9742	18.3	29	2.6901	0.483156			BMI4	31	22.1968	17.9	28	2.62773	0.471955
	Stance Width1	31	277	220	355	32.2387	5.79024			Stance Width2	31	299.161	225	360	29.6952	5.33342			Stance Width3	31	276.839	225	330	28.9391	5.19762			Stance Width4	31	279.839	205	325	27.2484	4.89395
	Sleep1	31	8.6129	6	13	1.72583	0.309969			Sleep2	31	7.48387	3	10	1.48034	0.265876			Sleep3	31	6.58065	4	10	1.50054	0.269504			Sleep4	31	6.80645	2	12	1.778	0.319339
	PL AP1 EO	31	142.019	89.1733	209.357	32.6381	5.86197			PL AP2 EO	31	148.01	105.377	293.49	40.0257	7.18884			PL AP3 EO	31	141.274	81.1496	202.982	30.0033	5.38875			PL AP4 EO	31	143.073	93.5639	229.134	31.8069	5.71269
	V AP1 EO	31	4.81256	3.0218	7.0944	1.106	0.198644			V AP2 EO	31	5.01561	3.5709	9.9454	1.35634	0.243606			V AP3 EO	31	4.78732	2.7499	6.8784	1.01671	0.182607			V AP4 EO	31	4.84829	3.1706	7.7646	1.07784	0.193586
	PL ML1 EO	31	230.436	135.841	330.157	49.5924	8.90707			PL ML2 EO	31	217.132	146.967	359.082	49.4287	8.87766			PL ML3 EO	31	227.257	137.367	354.859	49.5179	8.89367			PL ML4 EO	31	228.025	145.512	311.089	42.4705	7.62793
	V ML1 EO	31	7.80876	4.6032	11.188	1.68053	0.301832			V ML2 EO	31	7.35791	4.9802	12.1682	1.67498	0.300836			V ML3 EO	31	7.70101	4.6549	12.025	1.678	0.301377			V ML4 EO	31	7.72704	4.9309	10.5418	1.43919	0.258486
	PL TOT1 EO	31	292.171	170.394	412.672	62.3245	11.1938			PL TOT2 EO	31	287.526	202.331	518.385	69.6244	12.5049			PL TOT3 EO	31	291.394	173.071	456.962	64.8384	11.6453			PL TOT4 EO	31	292.215	187.728	424.977	59.4768	10.6823
	V TOT1 EO	31	9.90075	5.7741	13.9841	2.11198	0.379323			V TOT2 EO	31	9.74336	6.8564	17.5664	2.35935	0.423752			V TOT3 EO	31	9.87443	5.8648	15.485	2.19717	0.394623			V TOT4 EO	31	9.90224	6.3615	14.4011	2.01548	0.36199
	PL AP1 EC	31	208.927	127.254	358.498	59.9303	10.7638			PL AP2 EC	31	224.212	115.724	390.888	68.5622	12.3141			PL AP3 EC	31	199.58	112.194	363.17	63.5575	11.4153			PL AP4 EC	31	200.517	108.049	333.077	65.3169	11.7313
	V AP1 EC	31	7.07987	4.3122	12.1484	2.03084	0.36475			V AP2 EC	31	7.59782	3.9215	13.246	2.32336	0.417287			V AP3 EC	31	6.76313	3.8019	12.3067	2.15376	0.386827			V AP4 EC	31	6.79487	3.6614	11.2869	2.21338	0.397534
	PL ML1 EC	31	297.688	185.99	496.668	78.0787	14.0233			PL ML2 EC	31	279.673	154.99	480.969	75.1678	13.5005			PL ML3 EC	31	284.72	175.721	546.006	84.4699	15.1712			PL ML4 EC	31	298.038	167.05	561.058	99.0214	17.7848
	V ML1 EC	31	10.0877	6.3026	16.8305	2.64584	0.475207			V ML2 EC	31	9.47724	5.2521	16.2985	2.5472	0.45749			V ML3 EC	31	9.64824	5.9546	18.5024	2.86242	0.514106			V ML4 EC	31	10.0996	5.6608	19.0125	3.35553	0.602672
	PL TOT1 EC	31	391.757	248.719	631.427	103.49	18.5874			PL TOT2 EC	31	393.692	210.198	626.065	108.076	19.4109			PL TOT3 EC	31	379.066	228.048	689.711	112.2	20.1518			PL TOT4 EC	31	392.098	212.816	693.835	126.962	22.8031
	V TOT1 EC	31	13.2754	8.4283	21.3971	3.50696	0.629869			V TOT2 EC	31	13.341	7.1229	21.2154	3.66235	0.657777			V TOT3 EC	31	12.8453	7.7278	23.3721	3.80211	0.682879			V TOT4 EC	31	13.287	7.2117	23.5119	4.30234	0.772724
	1,2,3,4	sessions 1-4
	Age	[years]
	Height	body height [cm]
	Gest. Age	gestational age [weeks]
	PostBirth	postpartum [weeks]
	Weight	body mass [kg]
	BMI	[kg/m2]
	Stance Width	[mm]
	Sleep	sleep length [h]
	PL	path length [mm]
	V	mean velocity [mm/s]
	AP	anterior-posterior
	ML	medial-lateral
	TOT	total
	EO	eyes open
	EC	eyes closed
				distribution and homogeneity of variance
Session1	Kolmogorov-Smirnov	Session2	Kolmogorov-Smirnov	Session3	Kolmogorov-Smirnov	Session4	Kolmogorov-Smirnov		LEVENE
Weight1	>0,2	Weight2	>0,2	Weight3	>0,2	Weight4	>0,2		0.980683
Stance Width1	>0,2	Stance Width2	>0,2	Stance Width3	>0,2	Stance Width4	>0,2		0.014572
Sleep1	<0,05	Sleep2	<0,01	Sleep3	>0,2	Sleep4	<0,05		0.028849
PL AP1 EO	>0,2	PL AP2 EO	>0,2	PL AP3 EO	>0,2	PL AP4 EO	>0,2		0.507086
V AP1 EO	>0,2	V AP2 EO	>0,2	V AP3 EO	>0,2	V AP4 EO	>0,2		0.507103
PL ML1 EO	>0,2	PL ML2 EO	>0,2	PL ML3 EO	<0,20	PL ML4 EO	>0,2		0.592086
V ML1 EO	>0,2	V ML2 EO	>0,2	V ML3 EO	<0,20	V ML4 EO	>0,2		0.592083
PL TOT1 EO	>0,2	PL TOT2 EO	>0,2	PL TOT3 EO	>0,2	PL TOT4 EO	>0,2		0.713063
V TOT1 EO	>0,2	V TOT2 EO	>0,2	V TOT3 EO	>0,2	V TOT4 EO	>0,2		0.71306
PL AP1 EC	>0,2	PL AP2 EC	>0,2	PL AP3 EC	>0,2	PL AP4 EC	<0,15		0.717227
V AP1 EC	>0,2	V AP2 EC	>0,2	V AP3 EC	>0,2	V AP4 EC	<0,15		0.717233
PL ML1 EC	>0,2	PL ML2 EC	<0,05	PL ML3 EC	<0,15	PL ML4 EC	>0,2		0.291123
V ML1 EC	>0,2	V ML2 EC	<0,05	V ML3 EC	<0,15	V ML4 EC	>0,2		0.29113
PL TOT1 EC	>0,2	PL TOT2 EC	>0,2	PL TOT3 EC	>0,2	PL TOT4 EC	>0,2		0.328714
V TOT1 EC	>0,2	V TOT2 EC	>0,2	V TOT3 EC	>0,2	V TOT4 EC	>0,2		0.328719

## Sheet: ANOVA, Fisher's LSD @ Spearman
							Repeated measures ANOVA
		ANOVA: PL AP EO										ANOVA: PL AP EC
	SS	df	MS	F	p						SS	df	MS	F	p
Session	856.817	3	285.606	0.608161	0.611414					Session	12095.8	3	4031.93	2.71487	0.0494428
Error	42265.9	90	469.621							Error	133661	90	1485.13
		ANOVA: V AP EO										ANOVA: V AP EC
	SS	df	MS	F	p						SS	df	MS	F	p
Session	0.984056	3	0.328019	0.608263	0.611349					Session	13.8901	3	4.63003	2.71494	0.0494387
Error	48.5344	90	0.539271							Error	153.485	90	1.70539
												Friedmna ANOVA: PL ML EC
											Mean rank	Rank sum
		ANOVA: PL ML EO								PL ML1 EC	2.83871	88		Chi square (df 3) =5,903226
	SS	df	MS	F	p					PL ML2 EC	2.16129	67		p = 0,11642
Session	3213.77	3	1071.26	1.08742	0.358621					PL ML3 EC	2.29032	71
Error	88662.6	90	985.141							PL ML4 EC	2.70968	84
		ANOVA: V ML EO										Friedman ANOVA: V ML EC
	SS	df	MS	F	p						Mean rank	Rank sum
Session	3.69058	3	1.23019	1.08747	0.358599					V ML1 EC	2.83871	88		Chi square (df 3) =5,903226
Error	101.812	90	1.13125							V ML2 EC	2.16129	67		p = 0,11642
										V ML3 EC	2.29032	71
										V ML4 EC	2.70968	84
		ANOVA: PL TOT EO										ANOVA: PL TOT EC
	SS	df	MS	F	p						SS	df	MS	F	p
Session	463.418	3	154.473	0.0943743	0.962965					Session	4271.93	3	1423.98	0.360353	0.78177
Error	147313	90	1636.81							Error	355645	90	3951.61
		ANOVA: V TOT EO										ANOVA: V TOT EC
	SS	df	MS	F	p						SS	df	MS	F	p
Session	0.532132	3	0.177377	0.0943709	0.962966					Session	4.90556	3	1.63519	0.360354	0.78177
Error	169.162	90	1.87957							Error	408.395	90	4.53772
					PL AP EC							Fisher's LSD post-hoc: PL AP EC
											Session	{1}	{2}	{3}	{4}
											1		0.121924	0.342173	0.392512
											2	0.121924		0.0136283	0.0175005
											3	0.342173	0.0136283		0.923953
											4	0.392512	0.0175005	0.923953
					V AP EC							Fisher's LSD post-hoc: V AP EC
											Session	{1}	{2}	{3}	{4}
											1		0.121914	0.342189	0.392508
											2	0.121914		0.0136278	0.0174981
											3	0.342189	0.0136278		0.923984
											4	0.392508	0.0174981	0.923984
														Friedman ANOVA: Stance Width										Friedman ANOVA: Sleep
													Mean rank	Rank sum									Mean rank	Rank sum
												Stance Width1	2.14516	66.5		Chi square (df 3) =25,50505						Sleep1	3.33871	103.5		Chi square (df 3) =30,61111
				ANOVA: Weight								Stance Width2	3.48387	108		p = 0,00001						Sleep2	2.79032	86.5		p = 0,0000
			SS	df	MS	F	p					Stance Width3	2.08065	64.5		Rank mean = 0,25006						Sleep3	1.87097	58		Rank mean = 0,30679
		Session	3127.39	3	1042.46	177.151	0					Stance Width4	2.29032	71								Sleep4	2	62
		Error	529.613	90	5.88459
				Fisher's LSD post-hoc: Weight										Fisher's LSD post-hoc: Stance Width										Fisher's LSD post-hoc: Sleep
			Session	{1}	{2}	{3}	{4}						Session	{1}	{2}	{3}	{4}						Session	{1}	{2}	{3}	{4}
			1		0	8.89252e-06	0.231696						1		5.92727e-06	0.972126	0.539						1		0.00513153	1.43738e-06	1.42977e-05
			2	0		0	0						2	5.92727e-06		5.15459e-06	6.32028e-05						2	0.00513153		0.0240501	0.0886231
			3	8.89252e-06	0		0.00070759						3	0.972126	5.15459e-06		0.516241						3	1.43738e-06	0.0240501		0.567546
			4	0.231696	0	0.00070759							4	0.539	6.32028e-05	0.516241							4	1.42977e-05	0.0886231	0.567546
					Weight										Stance Width										Sleep
		Spearman's Rank Correlation Coefficient: EO
	PL AP	V AP	PL ML	V ML	PL TOT	V TOT
Weight	0.0710866	0.0710866	-0.110931	-0.110931	-0.0057465	-0.0057465
Stance Width	0.199002	0.199002	-0.0437607	-0.0437607	0.0697693	0.0697693
Sleep	0.117555	0.117555	0.0930046	0.0930046	0.105945	0.105945
		Spearman's Rank Correlation Coefficient: EC
	PL AP	V AP	PL ML	V ML	PL TOT	V TOT
Weight	0.205763	0.205763	-0.0368374	-0.0368374	0.105688	0.105688
Stance Width	0.10342	0.10342	-0.122408	-0.122408	-0.00390602	-0.00390602
Sleep	0.0466605	0.0466605	0.0348598	0.0348598	0.0339105	0.0339105
Weight	body mass [kg]
Stance Width	[mm]
Sleep	sleep length [h]
PL	path length [mm]
V	mean velocity [mm/s]
AP	anterior-posterior
ML	medial-lateral
TOT	total
EO	eyes open
EC	eyes closed
